# Supplementary material for: A network approach to define the predictive role of immune profile on tumor response and toxicity of anti PD-1 single agent immunotherapy in patients with solid tumors
Source: Front Immunol. 2023 Jul 7;14:1199089. doi: 10.3389/fimmu.2023.1199089 (PMC10361061; doi:10.3389/fimmu.2023.1199089)
Supplement: Supplementary Table 1 — xlsx This table is composed of 4 sheets reporting all the connectivity networks for responder patients at T0 as edge-lists, along with the correlation values and corresponding p-values. In particular, the first sheet lists the molecules’ network connections for responder patients without toxicity (depicted in Figure 5A ); the second sheet lists the molecules’ network connections for responder patients with toxicity (depicted in Figure 5B ). [file Table_1.xlsx]

## Sheet: responder_without_tox
source	target	correlation	pval
IL10	GM-CSF	0.998045	2.24186e-13
IL4	IFNalpha	0.966727	3.03741e-07
sTIM3	sCD28	0.950728	2.10503e-06
TNFalpha	IFNgamma	0.937063	0
sCD27	sBTLA	0.935203	8.06383e-06
GM-CSF	sCD28	0.928549	1.29977e-05
IL1alpha	MIP-1beta	0.923077	0
TNFalpha	sE-selectin	0.923077	0
IL10	sCD28	0.923012	1.86991e-05
sCD80	sCTLA-4	0.918597	2.45245e-05
IFNalpha	IFNgamma	0.914187	3.16859e-05
IL10	IL4	0.912839	3.41756e-05
IL4	GM-CSF	0.903518	5.58906e-05
IL4	IFNgamma	0.902098	0
sCTLA-4	sPD1	0.90176	6.09853e-05
IFNgamma	MCP1	0.895105	5.94154e-06
sCD80	sPD1	0.892451	9.43635e-05
MCP1	sE-selectin	0.888112	9.16586e-05
IL1beta	IFNgamma	0.872841	0.000210697
IL10	MCP1	0.872186	0.000215931
IL6	sTIM3	0.871286	0.000223286
IL6	sCD28	0.870339	0.00023124
GM-CSF	MCP1	0.870191	0.000232498
IL4	sCD28	0.866219	0.000268443
IL10	IFNalpha	0.862608	0.000304738
TNFalpha	MCP1	0.86014	0.000597084
IL1beta	MCP1	0.858705	0.000348148
IL1beta	GM-CSF	0.857011	0.00036843
GM-CSF	sTIM3	0.85538	0.000388813
IL10	IL1beta	0.855335	0.000389376
IL17A	sPD1	0.852637	0.000425046
TNFalpha	IFNalpha	0.85114	0.000445901
IL10	sTIM3	0.850012	0.000462133
IFNalpha	sCD28	0.846573	0.000514459
GM-CSF	IFNalpha	0.845751	0.000527622
sTIM3	sGITR	0.844758	0.00054387
sCD27	sCD28	0.843045	0.000572792
IL17A	sCD80	0.84249	0.000582428
IFNgamma	sE-selectin	0.839161	0.00119187
IL10	IFNgamma	0.838924	0.000647292
sTIM3	sCD27	0.830124	0.000831418
GM-CSF	IFNgamma	0.829459	0.000846813
IL6	GM-CSF	0.829334	0.00084972
IL1beta	sCD28	0.829187	0.00085318
IL10	IL6	0.827713	0.000888288
IL4	IL1alpha	0.825175	0.0017186
IL4	TNFalpha	0.825175	0.0017186
IFNgamma	MIP-1beta	0.825175	0.0017186
IL4	MCP1	0.825175	0.0017186
IL10	TNFalpha	0.820446	0.00107804
IL4	IL1beta	0.819834	0.00109533
IL6	sCD27	0.816275	0.00120022
IL1alpha	IFNalpha	0.816113	0.00120515
GM-CSF	sCD27	0.812366	0.00132414
TNFalpha	MIP-1beta	0.811189	0.00236893
GM-CSF	TNFalpha	0.810944	0.00137156
IL10	sCD27	0.810778	0.00137721
sCD28	sCD80	0.809948	0.00140557
IL17A	TNFalpha	0.807023	0.00150918
sGITR	sCD28	0.803262	0.00165086
IL13	sCD137	0.798592	0.00184079
IL4	IL12p70	0.797203	0.00316125
sE-selectin	sPDL-2	0.797203	0.00316125
IFNalpha	sCD80	0.795073	0.0019946
IL10	sE-selectin	0.794576	0.00201708
IL17A	IFNalpha	0.794377	0.00202613
IL4	IL6	0.793682	0.00205805
IL17A	IFNgamma	0.792987	0.00209029
sHEVM	sGITR	0.789637	0.00225132
sCD28	sBTLA	0.788752	0.00229539
GM-CSF	sE-selectin	0.788727	0.00229667
IL8	sCD137	0.786607	0.00240495
IFNalpha	IL8	0.785965	0.00243852
IL1beta	IFNalpha	0.785871	0.00244343
IL17A	sP-selectin	0.783832	0.00255255
IL1alpha	MIP-1alpha	0.783217	0.00411545
IL6	sGITR	0.779086	0.00282092
IL4	IL8	0.777584	0.00291017
MIP-1alpha	MIP-1beta	0.776224	0.00465988
IFNgamma	sCD28	0.774667	0.00308965
IFNalpha	MIP-1beta	0.774082	0.00312666
IL6	IFNalpha	0.773871	0.00314007
IFNalpha	MCP1	0.770579	0.00335518
IL4	MIP-1beta	0.769231	0.00525292
IL12p70	IFNalpha	0.767076	0.00359618
IFNalpha	sPD1	0.763574	0.00385009
IL13	IL8	0.762743	0.00391228
IL13	sCD27	0.762743	0.00391228
IL1alpha	TNFalpha	0.762238	0.00589748
IL1alpha	IFNgamma	0.762238	0.00589748
IL4	sTIM3	0.762238	0.00589748
sLAG3	sGITR	0.760888	0.00405383
sCD28	sPD1	0.760582	0.00407753
IL17A	sCTLA-4	0.758803	0.00421756
sE-selectin	sP-selectin	0.756569	0.00439849
IFNalpha	sTIM3	0.756569	0.00439849
IL1alpha	IL12p70	0.755245	0.00659654
MCP1	sPDL-2	0.755245	0.00659654
IL1alpha	IL8	0.749563	0.00500405
IL1beta	TNFalpha	0.749159	0.00504085
sCTLA-4	IDO	0.748683	0.00508437
IL12p70	MIP-1beta	0.748252	0.00735321
sTIM3	sBTLA	0.748252	0.00735321
sCD137	sCD28	0.744681	0.0054619
IL8	MIP-1beta	0.742558	0.00567053
sGITR	sCD27	0.740912	0.00583634
IL13	sTIM3	0.740355	0.00589329
GM-CSF	sCD137	0.738364	0.00610029
IL4	sCD80	0.737242	0.00621931
GM-CSF	sBTLA	0.736885	0.0062575
IL13	IL4	0.733338	0.0066471

## Sheet: responder_with_tox
source	target	correlation	pval
IL10	GM-CSF	0.989071	2.38444e-05
IL13	IFNalpha	0.964286	0.00277778
IL1alpha	IP10	0.964286	0.00277778
sCD80	sPD1	0.964286	0.00277778
IL1beta	MIP-1beta	0.936975	0.00185103
IL4	IFNalpha	0.928571	0.00674603
sE-selectin	sP-selectin	0.928571	0.00674603
IL10	IL12p70	0.906327	0.00490163
IL1beta	GM-CSF	0.904534	0.00513446
IL13	GM-CSF	0.896421	0.0062675
IL12p70	GM-CSF	0.896421	0.0062675
GM-CSF	TNFalpha	0.896421	0.0062675
GM-CSF	IFNalpha	0.896421	0.0062675
GM-CSF	IFNgamma	0.896421	0.0062675
GM-CSF	MIP-1beta	0.896421	0.0062675
GM-CSF	MCP1	0.896421	0.0062675
IL13	TNFalpha	0.892857	0.0123016
IL4	IFNgamma	0.892857	0.0123016
IFNalpha	IFNgamma	0.892857	0.0123016
IL13	MCP1	0.892857	0.0123016
sP-selectin	sTIM3	0.892857	0.0123016
IL13	sPDL-2	0.892857	0.0123016
sGITR	sCD137	0.889499	0.00733943
IL1beta	IFNgamma	0.882919	0.00845034
IL1beta	sI-CAM-1	0.882919	0.00845034
sCTLA-4	IDO	0.882919	0.00845034
IL10	IL1beta	0.874767	0.00995346
IL10	IL13	0.866921	0.0115355
IL10	TNFalpha	0.866921	0.0115355
IL10	IFNalpha	0.866921	0.0115355
IL10	IFNgamma	0.866921	0.0115355
IL10	MIP-1beta	0.866921	0.0115355
IL10	MCP1	0.866921	0.0115355
IL10	sPDL-2	0.866921	0.0115355
IL13	IL4	0.857143	0.0238095
IL13	IL17A	0.857143	0.0238095
IL4	TNFalpha	0.857143	0.0238095
IL12p70	IFNalpha	0.857143	0.0238095
TNFalpha	IFNalpha	0.857143	0.0238095
IL12p70	IFNgamma	0.857143	0.0238095
IL6	IL8	0.857143	0.0238095
IL1alpha	IL8	0.857143	0.0238095
IL6	IP10	0.857143	0.0238095
IL17A	MCP1	0.857143	0.0238095
MIP-1beta	sI-CAM-1	0.857143	0.0238095
sP-selectin	sI-CAM-1	0.857143	0.0238095
IFNgamma	sLAG3	0.857143	0.0238095
sLAG3	sCD27	0.857143	0.0238095
IL17A	sPDL-2	0.857143	0.0238095
IFNalpha	sPDL-2	0.857143	0.0238095
sE-selectin	sPDL-2	0.857143	0.0238095
sCD137	sCD28	0.852437	0.0148141
IL1beta	IL12p70	0.846881	0.0161971
GM-CSF	sPDL-2	0.83666	0.0189271
IL6	IL1alpha	0.821429	0.034127
IL17A	IFNalpha	0.821429	0.034127
TNFalpha	IFNgamma	0.821429	0.034127
IL12p70	MCP1	0.821429	0.034127
IFNalpha	MCP1	0.821429	0.034127
MIP-1alpha	MCP1	0.821429	0.034127
MIP-1beta	MCP1	0.821429	0.034127
IFNalpha	sE-selectin	0.821429	0.034127
IFNgamma	sE-selectin	0.821429	0.034127
IFNgamma	sP-selectin	0.821429	0.034127
sTIM3	sCD27	0.821429	0.034127
sP-selectin	sPD1	0.821429	0.034127
IL4	GM-CSF	0.796819	0.0319282
sCD28	sPDL-1	0.792825	0.0334435
IL10	sE-selectin	0.78811	0.0352827
IL10	sP-selectin	0.78811	0.0352827
IL13	IL12p70	0.785714	0.0480159
IL6	TNFalpha	0.785714	0.0480159
IL13	IFNgamma	0.785714	0.0480159
IL8	IP10	0.785714	0.0480159
IL6	MIP-1beta	0.785714	0.0480159
TNFalpha	MIP-1beta	0.785714	0.0480159
IL17A	sE-selectin	0.785714	0.0480159
sI-CAM-1	sTIM3	0.785714	0.0480159
sTIM3	sCD28	0.785714	0.0480159
sCD27	sCD28	0.785714	0.0480159
sP-selectin	sCD80	0.785714	0.0480159
sCD28	sCTLA-4	0.785714	0.0480159
IL12p70	sPDL-2	0.785714	0.0480159
TNFalpha	sPDL-2	0.785714	0.0480159
MCP1	sPDL-2	0.785714	0.0480159
sTIM3	sPD1	0.785714	0.0480159
sCD28	sPD1	0.785714	0.0480159
GM-CSF	IL17A	0.776899	0.0398774
GM-CSF	sE-selectin	0.776899	0.0398774
GM-CSF	sP-selectin	0.776899	0.0398774
GM-CSF	sI-CAM-1	0.776899	0.0398774
IL1beta	MCP1	0.774806	0.0407695
IL1beta	sLAG3	0.774806	0.0407695
IL10	IL4	0.768408	0.0435653
MIP-1alpha	IDO	-0.774806	0.0407695
