# Supplementary material for: A network approach to define the predictive role of immune profile on tumor response and toxicity of anti PD-1 single agent immunotherapy in patients with solid tumors
Source: Front Immunol. 2023 Jul 7;14:1199089. doi: 10.3389/fimmu.2023.1199089 (PMC10361061; doi:10.3389/fimmu.2023.1199089)
Supplement: Supplementary Table 2 — xlsx This table is composed of 3 sheets reporting all the connectivity networks for not responder patients at T0 as edge-lists, along with the correlation values and corresponding p-values. In particular, the first sheet lists the molecules’ network connections for non-responder patients without toxicity (depicted in Figure 5C ); the second sheet lists the molecules’ network connections for non-responder patients with toxicity (depicted in Figure 5D ). [file Table_2.xlsx]

## Sheet: not_responder_without_tox
source	target	correlation	pval
IL10	GM-CSF	0.977961	9.0845e-16
IL1alpha	MIP-1beta	0.963183	1.86266e-13
MIP-1alpha	MIP-1beta	0.952569	2.73934e-06
GM-CSF	IFNgamma	0.939151	3.27344e-11
IL4	GM-CSF	0.938052	3.93106e-11
IL1beta	IFNgamma	0.937281	4.46115e-11
IL10	IFNgamma	0.934754	6.6782e-11
IL4	MIP-1alpha	0.931785	1.05161e-10
IL10	IL4	0.931139	1.1576e-10
GM-CSF	MIP-1alpha	0.930296	1.31038e-10
IL4	IFNgamma	0.92783	1.86703e-10
IL12p70	IFNgamma	0.916234	8.47262e-10
IL1beta	IL12p70	0.914099	1.09296e-09
IL4	MIP-1beta	0.912506	1.31611e-09
IL1alpha	MIP-1alpha	0.912281	1.3508e-09
GM-CSF	MIP-1beta	0.909982	1.75414e-09
IL10	MIP-1alpha	0.908265	2.12248e-09
IL10	IL1beta	0.901411	4.3852e-09
IL10	MIP-1beta	0.891455	1.15099e-08
IL4	IL12p70	0.887763	1.60807e-08
IP10	MIP-1alpha	0.887352	3.02339e-06
IL1alpha	GM-CSF	0.887282	1.67818e-08
IL1beta	GM-CSF	0.886809	1.74989e-08
IL17A	sP-selectin	0.883032	2.42768e-08
IL1beta	IFNalpha	0.881192	2.83627e-08
IL10	IFNalpha	0.878856	3.44262e-08
IL4	IFNalpha	0.877851	3.73732e-08
IL4	IL1beta	0.877454	3.86001e-08
sCD80	sCTLA-4	0.876794	4.07156e-08
IL10	IL12p70	0.876389	4.20635e-08
IL4	IL1alpha	0.876143	4.29019e-08
TNFalpha	IFNalpha	0.872928	5.53307e-08
IL10	IL1alpha	0.872058	5.92007e-08
IL10	TNFalpha	0.87053	6.65948e-08
IL1alpha	IL8	0.869286	7.32079e-08
IFNgamma	MIP-1alpha	0.857708	2.09428e-06
TNFalpha	IFNgamma	0.856931	1.78523e-07
IFNgamma	MIP-1beta	0.855731	2.03106e-06
IL13	IL1beta	0.853783	2.21116e-07
IL8	MCP1	0.852767	1.94211e-06
TNFalpha	MIP-1alpha	0.851001	2.6607e-07
IL12p70	GM-CSF	0.848206	3.19232e-07
IL12p70	MIP-1beta	0.848036	3.22765e-07
IFNalpha	IFNgamma	0.847947	3.24611e-07
IL12p70	TNFalpha	0.847257	3.39341e-07
GM-CSF	sCD27	0.846983	3.45339e-07
IL4	TNFalpha	0.845983	3.6808e-07
IL13	IFNgamma	0.84502	3.91215e-07
IL13	IL12p70	0.842496	4.58138e-07
IL1beta	MIP-1beta	0.842158	4.67823e-07
TNFalpha	MIP-1beta	0.841611	4.83901e-07
GM-CSF	TNFalpha	0.840912	5.05155e-07
IP10	MIP-1beta	0.836957	1.71085e-06
IL12p70	MIP-1alpha	0.833704	7.77882e-07
IL12p70	IFNalpha	0.832303	8.43964e-07
GM-CSF	IP10	0.831328	8.92849e-07
IFNalpha	MIP-1alpha	0.827145	1.13244e-06
GM-CSF	IFNalpha	0.826602	1.16739e-06
IL1beta	MIP-1alpha	0.826221	1.19242e-06
IL10	sTIM3	0.824214	1.33269e-06
IL1alpha	MCP1	0.82382	1.36184e-06
IL10	IP10	0.820138	1.66318e-06
IL1alpha	IFNgamma	0.818384	1.82653e-06
GM-CSF	sTIM3	0.818306	1.83407e-06
IFNalpha	MIP-1beta	0.816743	1.99198e-06
sE-selectin	sP-selectin	0.815258	2.15316e-06
IL10	sCD27	0.811934	2.55613e-06
IL8	MIP-1beta	0.8083	4.24747e-06
IL1alpha	IL12p70	0.80524	3.57575e-06
IL1alpha	IP10	0.802076	4.17212e-06
MIP-1alpha	MCP1	0.800395	6.3508e-06
MIP-1beta	MCP1	0.800395	6.3508e-06
IL1alpha	IL1beta	0.799028	4.82814e-06
sTIM3	sPDL-2	0.797134	5.2802e-06
TNFalpha	MCP1	0.796145	5.53067e-06
sCD80	sPD1	0.795342	5.74182e-06
IL6	IL1beta	0.794715	5.91163e-06
GM-CSF	MCP1	0.793304	6.31011e-06
IL10	MCP1	0.792631	6.50848e-06
IL8	IP10	0.791502	9.93685e-06
IL13	IL4	0.790765	7.08704e-06
IL1beta	TNFalpha	0.790061	7.31702e-06
MIP-1alpha	sCD27	0.789483	7.51047e-06
IL10	IL13	0.789291	7.57593e-06
MIP-1alpha	sLAG3	0.785767	8.86695e-06
IL1alpha	sCD27	0.784712	9.28957e-06
MCP1	sE-selectin	0.783597	1.45382e-05
IL13	GM-CSF	0.78351	9.79247e-06
IL1alpha	TNFalpha	0.782501	1.0233e-05
IL4	sCD27	0.781429	1.07204e-05
MIP-1beta	sLAG3	0.78132	1.07711e-05
IL4	IP10	0.780524	1.11472e-05
IL10	IL6	0.779379	1.17089e-05
MIP-1beta	sE-selectin	0.77668	1.99495e-05
IL6	IFNgamma	0.774164	1.45952e-05
IL8	MIP-1alpha	0.773715	2.27374e-05
IP10	sLAG3	0.772918	1.5371e-05
IFNgamma	sTIM3	0.769763	2.69516e-05
IFNgamma	sCD27	0.76565	2.06638e-05
IL1alpha	IFNalpha	0.759972	2.58519e-05
MIP-1alpha	sTIM3	0.757905	4.3638e-05
IL12p70	MCP1	0.757598	2.83397e-05
IL1alpha	sTIM3	0.757104	2.88832e-05
IL6	GM-CSF	0.755581	3.06163e-05
IL8	sE-selectin	0.751976	5.47256e-05
MIP-1alpha	sE-selectin	0.751976	5.47256e-05
GM-CSF	IL8	0.751633	3.55401e-05
IL10	IL8	0.75086	3.65827e-05
IL4	IL6	0.750045	3.77087e-05
IL1alpha	sE-selectin	0.747714	4.11019e-05
sTIM3	sLAG3	0.747714	4.11019e-05
IFNalpha	sTIM3	0.74344	4.80248e-05

## Sheet: not_responder_with_tox
source	target	correlation	pval
IL17A	TNFalpha	0.917808	6.79568e-05
IL4	IFNgamma	0.888385	0.000257796
sCD27	sPDL-2	0.883829	0.000306551
sHEVM	sPDL-1	0.857493	0.000738968
IL10	sPDL-1	0.840343	0.00120063
IL13	sGITR	0.831497	0.00150987
IL1alpha	MIP-1beta	0.831059	0.0015266
sCD137	sCD27	0.83105	0.00152693
sCD137	sPDL-2	0.829159	0.00160072
IL6	MIP-1beta	0.819241	0.00203238
IL6	IL1alpha	0.818393	0.00207295
IL13	IL4	0.808632	0.00258455
IL8	sTIM3	0.801824	0.0029932
IL1beta	MIP-1beta	0.794529	0.00348246
IL13	IL1beta	0.782375	0.00442584
IL1beta	IP10	0.78083	0.00455803
IL1beta	sGITR	0.780628	0.00457549
GM-CSF	sPDL-1	0.777817	0.00482411
IL10	sCD137	0.77645	0.00494863
IL1alpha	sGITR	0.775839	0.00500495
IL10	IP10	0.774683	0.00511295
IL13	IL17A	0.771239	0.00544481
IL13	TNFalpha	0.771239	0.00544481
MCP1	sCD27	0.769934	0.00557458
sTIM3	sCD27	0.769934	0.00557458
IL1alpha	sPDL-2	0.767131	0.00586095
IL4	MIP-1beta	0.765378	0.00604554
MCP1	sPDL-2	0.763636	0.00921599
MCP1	sGITR	0.76277	0.00632792
GM-CSF	MCP1	0.76277	0.00632792
IL4	TNFalpha	0.753425	0.00741976
IL4	IL1beta	0.752862	0.00748957
IL17A	IFNgamma	0.75171	0.00763409
IL4	sGITR	0.750175	0.00782985
TNFalpha	IFNgamma	0.742599	0.00884999
sCD80	IDO	0.741967	0.00893921
IL1alpha	sHEVM	0.737575	0.00957778
IL8	sPD1	0.736844	0.00968714
IL10	MCP1	0.734214	0.0100882
IL6	sHEVM	0.733451	0.0102069
IL1alpha	sCD27	0.732267	0.0103929
TNFalpha	IFNalpha	0.731052	0.0105865
IL1beta	IL12p70	0.725402	0.0115206
sTIM3	sPDL-2	0.718182	0.0167992
GM-CSF	sCD27	0.716728	0.0130691
IL10	sLAG3	0.71109	0.0141528
IP10	MIP-1beta	0.709091	0.0187284
IP10	MCP1	0.709091	0.0187284
IL17A	IFNalpha	0.708063	0.0147606
sGITR	sPDL-1	0.707107	0.0149564
IL1beta	TNFalpha	0.707096	0.0149586
sGITR	sPDL-2	0.705562	0.0152766
IL10	sGITR	0.703353	0.0157432
IL1beta	IL17A	0.700231	0.0164202
IL12p70	sGITR	0.697615	0.0170031
sGITR	sCD137	0.697615	0.0170031
IL1alpha	sCD137	0.695654	0.0174497
IL4	IL12p70	0.694064	0.0178179
GM-CSF	IP10	0.693909	0.0178542
IL13	IFNgamma	0.690204	0.0187351
IL8	sCD27	0.689498	0.0189064
IL10	sHEVM	0.6875	0.0193972
IL13	sPDL-1	0.684797	0.0200756
sCD80	sCTLA-4	0.684212	0.0202247
sTIM3	sBTLA	0.683373	0.0204399
IL1beta	IFNgamma	0.680372	0.0212226
IL10	sCD27	0.677945	0.0218713
IL1alpha	sPDL-1	0.677285	0.0220499
IL1beta	sPDL-1	0.677285	0.0220499
MIP-1beta	sGITR	0.676958	0.0221389
IL4	sPDL-1	0.675737	0.0224733
IL12p70	sPDL-1	0.675737	0.0224733
sCD137	sPDL-1	0.675737	0.0224733
sI-CAM-1	IDO	0.675174	0.0226287
MIP-1alpha	sPDL-1	0.6742	0.0228995
IL10	IL1alpha	0.67369	0.023042
IL10	IL1beta	0.67369	0.023042
IL6	sPDL-1	0.672056	0.0235034
IL1alpha	MCP1	0.67124	0.0237361
IL4	IL17A	0.671233	0.0237381
IL10	MIP-1beta	0.670621	0.0239137
sCD27	sPDL-1	0.66898	0.0243892
IL8	sCD137	0.66895	0.0243981
IL12p70	GM-CSF	0.668946	0.0243992
sP-selectin	sI-CAM-1	0.666806	0.0250296
TNFalpha	MIP-1beta	0.66515	0.0255252
MCP1	sCD137	0.66515	0.0255252
IL6	TNFalpha	0.662851	0.0262246
sI-CAM-1	sCD80	0.662223	0.0264181
IL6	IL1beta	0.662071	0.0264651
IL4	IL1alpha	0.661329	0.0266951
MCP1	sPDL-1	0.660716	0.0268863
IL17A	sGITR	0.654611	0.028843
IL1alpha	IL8	0.652176	0.0296509
IL12p70	MCP1	0.651482	0.0298838
GM-CSF	sGITR	0.65	0.030386
IL4	IL6	0.649089	0.0306974
IP10	sGITR	0.648355	0.0309503
GM-CSF	sPDL-2	0.646236	0.0316878
IL10	IL4	0.646076	0.031744
IL13	IL12p70	0.640362	0.0337967
TNFalpha	sGITR	0.635499	0.0356154
sHEVM	sCD27	0.625795	0.0394462
IFNgamma	sGITR	0.619751	0.0419721
IP10	sCD27	0.619592	0.0420401
IL1alpha	IL1beta	0.619266	0.0421794
IFNgamma	MIP-1beta	0.618182	0.0478169
IL13	IL6	0.61748	0.0429493
IL1beta	sCD137	0.615562	0.0437867
IL12p70	IFNalpha	0.611509	0.0455937
MIP-1alpha	sGITR	0.610216	0.0461806
sLAG3	sGITR	0.610216	0.0461806
IL10	GM-CSF	0.606339	0.0479721
GM-CSF	sHEVM	0.606339	0.0479721
GM-CSF	sP-selectin	-0.625463	0.0395823
sP-selectin	sGITR	-0.635085	0.035773
IP10	sP-selectin	-0.642229	0.033116
IL13	sCD80	-0.647373	0.0312905
MCP1	sI-CAM-1	-0.660716	0.0268863
sCD80	sPDL-1	-0.662223	0.0264181
sP-selectin	sPDL-1	-0.666806	0.0250296
sI-CAM-1	sCD27	-0.66898	0.0243892
IL6	sI-CAM-1	-0.672056	0.0235034
MIP-1alpha	sI-CAM-1	-0.6742	0.0228995
sPDL-1	IDO	-0.675174	0.0226287
IL4	sI-CAM-1	-0.675737	0.0224733
IL12p70	sI-CAM-1	-0.675737	0.0224733
sI-CAM-1	sCD137	-0.675737	0.0224733
IL1alpha	sI-CAM-1	-0.677285	0.0220499
IL1beta	sI-CAM-1	-0.677285	0.0220499
IL13	sI-CAM-1	-0.684797	0.0200756
MIP-1alpha	IDO	-0.685103	0.0199981
sI-CAM-1	sGITR	-0.707107	0.0149564
MIP-1alpha	sP-selectin	-0.715626	0.0132759
IL10	sP-selectin	-0.740982	0.0090797
GM-CSF	sCD80	-0.76451	0.00613851
IL12p70	sCD80	-0.767123	0.00586178
GM-CSF	sI-CAM-1	-0.777817	0.00482411
IL13	IDO	-0.77838	0.0047736
IL10	sI-CAM-1	-0.840343	0.00120063
sI-CAM-1	sHEVM	-0.857493	0.000738968
sP-selectin	sLAG3	-0.91747	6.91904e-05
sI-CAM-1	sPDL-1	-1	2.12029e-70
