# Supplementary material for: A network approach to define the predictive role of immune profile on tumor response and toxicity of anti PD-1 single agent immunotherapy in patients with solid tumors
Source: Front Immunol. 2023 Jul 7;14:1199089. doi: 10.3389/fimmu.2023.1199089 (PMC10361061; doi:10.3389/fimmu.2023.1199089)
Supplement: Supplementary Table 3 — xlsx This table is composed of 5 sheets, the first one including the molecules’ network connections shared among the four patient groups (i.e., NR-T, NR-NT, R-T, T-NT), the other ones including the network connections specifically present in each group of patients. [file Table_3.xlsx]

## Sheet: common
source	target	corr_not_responder_with_tox	pval_not_responder_with_tox	pval_adjnot_responder_with_tox	corr_not_responder_without_tox	pval_not_responder_without_tox	pval_adjnot_responder_without_tox	corr_responder_with_tox	pval_responder_with_tox	pval_adjresponder_with_tox	corr_responder_without_tox	pval_responder_without_tox	pval_adjresponder_without_tox
GM-CSF	MCP1	0.76277	0.00632792	0.0677321	0.793304	6.31011e-06	3.86396e-05	0.896421	0.0062675	0.116859	0.870191	0.000232498	0.00335959
IL10	GM-CSF	0.606339	0.0479721	0.173299	0.977961	9.0845e-16	2.91713e-14	0.989071	2.38444e-05	0.00076567	0.998045	2.24186e-13	5.88998e-12
IL10	IL1beta	0.67369	0.023042	0.114656	0.901411	4.3852e-09	7.45484e-08	0.874767	0.00995346	0.139418	0.855335	0.000389376	0.0048926
IL10	IL4	0.646076	0.031744	0.128308	0.931139	1.1576e-10	2.67637e-09	0.768408	0.0435653	0.247796	0.912839	3.41756e-05	0.00063721
IL10	MCP1	0.734214	0.0100882	0.0893876	0.792631	6.50848e-06	3.91864e-05	0.866921	0.0115355	0.139418	0.872186	0.000215931	0.00335959
IL12p70	IFNalpha	0.611509	0.0455937	0.170015	0.832303	8.43964e-07	7.39108e-06	0.857143	0.0238095	0.19383	0.767076	0.00359618	0.0209959
IL13	IL4	0.808632	0.00258455	0.0452687	0.790765	7.08704e-06	4.223e-05	0.857143	0.0238095	0.19383	0.733338	0.0066471	0.0295212
IL1alpha	IL8	0.652176	0.0296509	0.126016	0.869286	7.32079e-08	8.46283e-07	0.857143	0.0238095	0.19383	0.749563	0.00500405	0.026239
IL1beta	IFNgamma	0.680372	0.0212226	0.114656	0.937281	4.46115e-11	1.17206e-09	0.882919	0.00845034	0.132008	0.872841	0.000210697	0.00335959
IL4	IFNgamma	0.888385	0.000257796	0.00709552	0.92783	1.86703e-10	3.99683e-09	0.892857	0.0123016	0.139418	0.902098	0	0
IL4	TNFalpha	0.753425	0.00741976	0.0773031	0.845983	3.6808e-07	3.60594e-06	0.857143	0.0238095	0.19383	0.825175	0.0017186	0.0130704
TNFalpha	IFNalpha	0.731052	0.0105865	0.089985	0.872928	5.53307e-08	6.8045e-07	0.857143	0.0238095	0.19383	0.85114	0.000445901	0.00536939
TNFalpha	IFNgamma	0.742599	0.00884999	0.0859168	0.856931	1.78523e-07	2.02326e-06	0.821429	0.034127	0.232063	0.937063	0	0
TNFalpha	MIP-1beta	0.66515	0.0255252	0.115972	0.841611	4.83901e-07	4.4396e-06	0.785714	0.0480159	0.247796	0.811189	0.00236893	0.0158686

## Sheet: specific_responder_with_tox
source	target	correlation	pval	pval_adj
GM-CSF	IL17A	0.776899	0.0398774	0.247796
IFNalpha	sE-selectin	0.821429	0.034127	0.232063
IFNalpha	sPDL-2	0.857143	0.0238095	0.19383
IFNgamma	sLAG3	0.857143	0.0238095	0.19383
IFNgamma	sP-selectin	0.821429	0.034127	0.232063
IL10	sPDL-2	0.866921	0.0115355	0.139418
IL12p70	sPDL-2	0.785714	0.0480159	0.247796
IL13	IFNalpha	0.964286	0.00277778	0.0729798
IL13	MCP1	0.892857	0.0123016	0.139418
IL13	sPDL-2	0.892857	0.0123016	0.139418
IL17A	MCP1	0.857143	0.0238095	0.19383
IL17A	sE-selectin	0.785714	0.0480159	0.247796
IL17A	sPDL-2	0.857143	0.0238095	0.19383
IL1beta	sLAG3	0.774806	0.0407695	0.247796
IL6	IL8	0.857143	0.0238095	0.19383
IL6	IP10	0.857143	0.0238095	0.19383
MIP-1beta	sI-CAM-1	0.857143	0.0238095	0.19383
sCD28	sCTLA-4	0.785714	0.0480159	0.247796
sCD28	sPDL-1	0.792825	0.0334435	0.232063
sI-CAM-1	sTIM3	0.785714	0.0480159	0.247796
sLAG3	sCD27	0.857143	0.0238095	0.19383
sP-selectin	sCD80	0.785714	0.0480159	0.247796
sP-selectin	sPD1	0.821429	0.034127	0.232063
sP-selectin	sTIM3	0.892857	0.0123016	0.139418
sTIM3	sPD1	0.785714	0.0480159	0.247796
TNFalpha	sPDL-2	0.785714	0.0480159	0.247796

## Sheet: specific_responder_without_tox
source	target	correlation	pval	pval_adj
GM-CSF	sBTLA	0.736885	0.0062575	0.0294052
GM-CSF	sCD137	0.738364	0.00610029	0.0291403
GM-CSF	sCD28	0.928549	1.29977e-05	0.000278247
IFNalpha	IL8	0.785965	0.00243852	0.0158686
IFNalpha	sCD28	0.846573	0.000514459	0.00594715
IFNalpha	sCD80	0.795073	0.0019946	0.0146388
IFNalpha	sPD1	0.763574	0.00385009	0.0221696
IFNgamma	MCP1	0.895105	5.94154e-06	0.000137368
IFNgamma	sCD28	0.774667	0.00308965	0.0188372
IL10	sCD28	0.923012	1.86991e-05	0.000386003
IL13	IL8	0.762743	0.00391228	0.0221696
IL13	sCD137	0.798592	0.00184079	0.0138179
IL13	sCD27	0.762743	0.00391228	0.0221696
IL13	sTIM3	0.740355	0.00589329	0.0284062
IL17A	sCD80	0.84249	0.000582428	0.00623414
IL17A	sCTLA-4	0.758803	0.00421756	0.0229976
IL17A	sPD1	0.852637	0.000425046	0.00522717
IL1beta	sCD28	0.829187	0.00085318	0.00821897
IL4	IL8	0.777584	0.00291017	0.0182835
IL4	MCP1	0.825175	0.0017186	0.0130704
IL4	sCD28	0.866219	0.000268443	0.00378439
IL4	sCD80	0.737242	0.00621931	0.0294052
IL4	sTIM3	0.762238	0.00589748	0.0284062
IL6	IFNalpha	0.773871	0.00314007	0.0188372
IL6	sCD27	0.816275	0.00120022	0.0105542
IL6	sCD28	0.870339	0.00023124	0.00335959
IL6	sGITR	0.779086	0.00282092	0.0179175
IL6	sTIM3	0.871286	0.000223286	0.00335959
sCD27	sBTLA	0.935203	8.06383e-06	0.000179265
sCD28	sBTLA	0.788752	0.00229539	0.0156173
sCD28	sCD80	0.809948	0.00140557	0.011606
sCTLA-4	sPD1	0.90176	6.09853e-05	0.00106817
sGITR	sCD27	0.740912	0.00583634	0.0284062
sGITR	sCD28	0.803262	0.00165086	0.0130704
sHEVM	sGITR	0.789637	0.00225132	0.0156173
sTIM3	sGITR	0.844758	0.00054387	0.00604532
TNFalpha	sE-selectin	0.923077	0	0

## Sheet: specific_notResp_with_tox
source	target	correlation	pval	pval_adj
GM-CSF	sCD80	-0.76451	0.00613851	0.0677321
GM-CSF	sGITR	0.65	0.030386	0.127269
GM-CSF	sHEVM	0.606339	0.0479721	0.173299
GM-CSF	sPDL-1	0.777817	0.00482411	0.0671272
IFNgamma	sGITR	0.619751	0.0419721	0.160393
IL10	sCD137	0.77645	0.00494863	0.0671272
IL10	sGITR	0.703353	0.0157432	0.114656
IL10	sHEVM	0.6875	0.0193972	0.114656
IL10	sI-CAM-1	-0.840343	0.00120063	0.0266909
IL10	sLAG3	0.71109	0.0141528	0.113615
IL10	sPDL-1	0.840343	0.00120063	0.0266909
IL12p70	sCD80	-0.767123	0.00586178	0.0677321
IL12p70	sGITR	0.697615	0.0170031	0.114656
IL12p70	sI-CAM-1	-0.675737	0.0224733	0.114656
IL12p70	sPDL-1	0.675737	0.0224733	0.114656
IL13	IDO	-0.77838	0.0047736	0.0671272
IL13	IL6	0.61748	0.0429493	0.162253
IL13	sCD80	-0.647373	0.0312905	0.128269
IL13	sGITR	0.831497	0.00150987	0.0304333
IL13	sI-CAM-1	-0.684797	0.0200756	0.114656
IL13	sPDL-1	0.684797	0.0200756	0.114656
IL17A	sGITR	0.654611	0.028843	0.123491
IL1alpha	sCD137	0.695654	0.0174497	0.114656
IL1alpha	sGITR	0.775839	0.00500495	0.0671272
IL1alpha	sHEVM	0.737575	0.00957778	0.087487
IL1alpha	sI-CAM-1	-0.677285	0.0220499	0.114656
IL1alpha	sPDL-1	0.677285	0.0220499	0.114656
IL1alpha	sPDL-2	0.767131	0.00586095	0.0677321
IL1beta	IL17A	0.700231	0.0164202	0.114656
IL1beta	IP10	0.78083	0.00455803	0.0671272
IL1beta	sCD137	0.615562	0.0437867	0.164342
IL1beta	sGITR	0.780628	0.00457549	0.0671272
IL1beta	sPDL-1	0.677285	0.0220499	0.114656
IL4	IL17A	0.671233	0.0237381	0.114656
IL4	sGITR	0.750175	0.00782985	0.0780285
IL4	sI-CAM-1	-0.675737	0.0224733	0.114656
IL4	sPDL-1	0.675737	0.0224733	0.114656
IL6	sHEVM	0.733451	0.0102069	0.0893876
IL6	sI-CAM-1	-0.672056	0.0235034	0.114656
IL6	sPDL-1	0.672056	0.0235034	0.114656
IL8	sCD27	0.689498	0.0189064	0.114656
IL8	sPD1	0.736844	0.00968714	0.087487
IL8	sTIM3	0.801824	0.0029932	0.0508844
IP10	MCP1	0.709091	0.0187284	0.114656
IP10	sCD27	0.619592	0.0420401	0.160393
IP10	sGITR	0.648355	0.0309503	0.127781
IP10	sP-selectin	-0.642229	0.033116	0.132924
MCP1	sCD137	0.66515	0.0255252	0.115972
MCP1	sCD27	0.769934	0.00557458	0.0671272
MCP1	sGITR	0.76277	0.00632792	0.0677321
MCP1	sI-CAM-1	-0.660716	0.0268863	0.115972
MCP1	sPDL-1	0.660716	0.0268863	0.115972
MIP-1alpha	sGITR	0.610216	0.0461806	0.170015
MIP-1alpha	sI-CAM-1	-0.6742	0.0228995	0.114656
MIP-1alpha	sP-selectin	-0.715626	0.0132759	0.108077
MIP-1alpha	sPDL-1	0.6742	0.0228995	0.114656
MIP-1beta	sGITR	0.676958	0.0221389	0.114656
sCD137	sCD27	0.83105	0.00152693	0.0304333
sCD137	sPDL-1	0.675737	0.0224733	0.114656
sCD137	sPDL-2	0.829159	0.00160072	0.0308406
sCD27	sPDL-1	0.66898	0.0243892	0.114656
sCD27	sPDL-2	0.883829	0.000306551	0.00805392
sCD80	IDO	0.741967	0.00893921	0.0859168
sCD80	sPDL-1	-0.662223	0.0264181	0.115972
sGITR	sPDL-1	0.707107	0.0149564	0.113764
sGITR	sPDL-2	0.705562	0.0152766	0.114656
sHEVM	sCD27	0.625795	0.0394462	0.153548
sHEVM	sPDL-1	0.857493	0.000738968	0.0177968
sI-CAM-1	IDO	0.675174	0.0226287	0.114656
sI-CAM-1	sCD137	-0.675737	0.0224733	0.114656
sI-CAM-1	sCD27	-0.66898	0.0243892	0.114656
sI-CAM-1	sCD80	0.662223	0.0264181	0.115972
sI-CAM-1	sGITR	-0.707107	0.0149564	0.113764
sI-CAM-1	sHEVM	-0.857493	0.000738968	0.0177968
sI-CAM-1	sPDL-1	-1	2.12029e-70	6.80849e-69
sP-selectin	sGITR	-0.635085	0.035773	0.140658
sP-selectin	sLAG3	-0.91747	6.91904e-05	0.0019996
sP-selectin	sPDL-1	-0.666806	0.0250296	0.115737
sPDL-1	IDO	-0.675174	0.0226287	0.114656
TNFalpha	sGITR	0.635499	0.0356154	0.140658

## Sheet: specific_notResp_without_tox
source	target	correlation	pval	pval_adj
GM-CSF	IL8	0.751633	3.55401e-05	0.00016977
GM-CSF	MIP-1alpha	0.930296	1.31038e-10	2.91307e-09
IFNalpha	MIP-1alpha	0.827145	1.13244e-06	9.62572e-06
IFNgamma	MIP-1alpha	0.857708	2.09428e-06	1.51312e-05
IFNgamma	sCD27	0.76565	2.06638e-05	0.000104769
IFNgamma	sTIM3	0.769763	2.69516e-05	0.000133145
IL10	IL8	0.75086	3.65827e-05	0.000173318
IL10	MIP-1alpha	0.908265	2.12248e-09	3.71756e-08
IL12p70	MIP-1alpha	0.833704	7.77882e-07	6.91717e-06
IL12p70	TNFalpha	0.847257	3.39341e-07	3.44104e-06
IL1alpha	GM-CSF	0.887282	1.67818e-08	2.62159e-07
IL1alpha	sE-selectin	0.747714	4.11019e-05	0.000190055
IL1alpha	sTIM3	0.757104	2.88832e-05	0.00014029
IL1beta	MIP-1alpha	0.826221	1.19242e-06	9.84598e-06
IL4	IP10	0.780524	1.11472e-05	5.96582e-05
IL4	MIP-1alpha	0.931785	1.05161e-10	2.53263e-09
IL4	sCD27	0.781429	1.07204e-05	5.8184e-05
IL6	IFNgamma	0.774164	1.45952e-05	7.60003e-05
IL8	MCP1	0.852767	1.94211e-06	1.45784e-05
IL8	MIP-1alpha	0.773715	2.27374e-05	0.00011428
IL8	sE-selectin	0.751976	5.47256e-05	0.000243319
IP10	MIP-1alpha	0.887352	3.02339e-06	2.08038e-05
IP10	sLAG3	0.772918	1.5371e-05	7.93256e-05
MIP-1alpha	sCD27	0.789483	7.51047e-06	4.37889e-05
MIP-1alpha	sE-selectin	0.751976	5.47256e-05	0.000243319
MIP-1alpha	sLAG3	0.785767	8.86695e-06	5.07435e-05
MIP-1alpha	sTIM3	0.757905	4.3638e-05	0.000200181
MIP-1beta	sE-selectin	0.77668	1.99495e-05	0.000102043
MIP-1beta	sLAG3	0.78132	1.07711e-05	5.8184e-05
sTIM3	sLAG3	0.747714	4.11019e-05	0.000190055
TNFalpha	MIP-1alpha	0.851001	2.6607e-07	2.90166e-06
